# Supplementary material for: Physicochemical Characterization, Skin Penetration, Anti-Melanogenesis and Safety Assessment of Flavokawain C Nanofibers
Source: Int J Mol Sci. 2025 Mar 25;26(7):2966. doi: 10.3390/ijms26072966 (PMC11988832; doi:10.3390/ijms26072966)
Supplement: Supplementary file 1 [file ijms-26-02966-s001.zip]

Archive with 1 entries (1 files):
- ijms-3493321-supplementary.pdf
